# Supplementary material for: Risk Factors for Anticancer Drug-Induced Hyponatremia: An Analysis Using the Japanese Adverse Drug Report (JADER) Database
Source: Medicina (Kaunas). 2023 Jan 13;59(1):166. doi: 10.3390/medicina59010166 (PMC9860742; doi:10.3390/medicina59010166)
Supplement: Supplementary file 1 [file medicina-59-00166-s001.zip]

Archive with 1 entries (1 files):
- medicina-2066067-supplementary.pdf
